# Supplementary material for: Transcriptome analysis and differential gene expression profiling of two contrasting quinoa genotypes in response to salt stress
Source: BMC Plant Biol. 2020 Dec 30;20:568. doi: 10.1186/s12870-020-02753-1 (PMC7774241; doi:10.1186/s12870-020-02753-1)
Supplement: Supplementary file 1 — Additional file 1: Table S1. Summary of RNA-Seq results. [file 12870_2020_2753_MOESM1_ESM.xlsx]

## Sheet: Sheet1
Table S1 Summary of RNA-Seq results
Sample name	Raw reads	Clean reads	Total mapped reads	Uniquely mapped reads	Multiple mapped reads	Mapping percent (%)
ST-0h-1	41372432	38675372	35701713	33678176	2023537	86.29
ST-0h-2	40904362	38359070	34454804	32514304	1940500	84.23
ST-0h-3	39909760	36947100	32445843	30527446	1918397	81.3
ST-0.5h-1	40009016	37324344	34278232	32313901	1964331	85.68
ST-0.5h-2	39049890	36906202	35116411	33225791	1890620	89.93
ST-0.5h-3	37889806	34999694	32375827	30421628	1954199	85.45
ST-2h-1	42066548	39013242	36508945	34730300	1778645	86.79
ST-2h-2	49362854	42584580	40026110	37876654	2149456	81.09
ST-2h-3	43247126	39944486	36952740	35084384	1868356	85.45
ST-24h-1	41228964	38431028	36090312	32165368	3924944	87.54
ST-24h-2	38980168	36426330	34027735	31587455	2440281	87.29
ST-24h-3	41151640	38709282	33318716	28006830	5311886	80.97
SS-0h-1	38122808	35594652	33591380	31782550	1808830	88.11
SS-0h-2	37149388	34959654	31198952	29421803	1777149	83.98
SS-0h-3	40078866	36881362	33130859	31309880	1820979	82.66
SS-0.5h-1	45851462	42942002	38730070	36525678	2204392	84.47
SS-0.5h-2	39657164	36575680	34081854	32227331	1854523	85.94
SS-0.5h-3	39848410	37087168	34813895	32913187	1900708	87.37
SS-2h-1	43294812	40017956	37616405	35713100	1903305	86.88
SS-2h-2	47445308	44269094	40801713	38565016	2236697	86
SS-2h-3	38997906	36346178	33196025	31456568	1739457	85.12
SS-24h-2	43331712	40882154	36426662	34305028	2121634	84.06
SS-24h-3	44880774	41858030	38748991	36843936	1905055	86.34
Average	41470921	38510203	35375399	33182448	2192951	85.3
