# Supplementary material for: Transcriptome analysis and differential gene expression profiling of two contrasting quinoa genotypes in response to salt stress
Source: BMC Plant Biol. 2020 Dec 30;20:568. doi: 10.1186/s12870-020-02753-1 (PMC7774241; doi:10.1186/s12870-020-02753-1)
Supplement: Supplementary file 2 — Additional file 2: Table S2. Significantly enriched KEGG pathways of the DEGs in ST and SS in response to salt stress (Corrected P-Value < 0.05). [file 12870_2020_2753_MOESM2_ESM.xlsx]

## Sheet: Sheet1
Table S2 Significantly enriched KEGG pathways of the DEGs in ST and SS in response to salt stress (Corrected P-Value < 0.05).
Category	ST									SS
	0.5h/0h			2h/0h			24h/0h			0.5h/0h			2h/0h			24h/0h
	Corrected P-Value	DEG number	Background number	Corrected P-Value	DEG number	Background number	Corrected P-Value	DEG number	Background number	Corrected P-Value	DEG number	Background number	Corrected P-Value	DEG number	Background number	Corrected P-Value	DEG number	Background number
Biosynthesis of secondary metabolites	3.10674e-07	65	1076	2.91147e-31	620	1076	3.81175e-32	513	1076	5.92959e-10	97	1076	2.53206e-22	410	1076	5.73626e-25	446	1076
Metabolic pathways	7.66461e-05	87	1910	7.65812e-28	932	1910	6.7756e-44	843	1910	8.31908e-09	140	1910	8.13275e-19	612	1910	5.89616e-25	685	1910
Glutathione metabolism				1.41682e-05	67	93	7.72165e-06	55	93				6.75066e-06	50	93	4.60489e-06	53	93
Plant hormone signal transduction	1.17858e-05	25	271	0.000625221	133	271	0.000145999	108	271	7.49819e-05	30	271	3.40594e-06	106	271	0.040493	82	271
alpha-Linolenic acid metabolism	0.000295736	8	36	0.00234129	30	36	0.0346538	18	36	3.42291e-05	11	36	1.44685e-05	28	36	0.040493	17	36
Plant-pathogen interaction	0.0127833	13	167	0.00324642	86	167	0.0319656	59	167	0.000873299	20	167	0.000435931	65	167
Carotenoid biosynthesis				0.0146354	22	29										0.0226512	16	29
Circadian rhythm - plant				0.00324642	29	36							0.000414862	24	36	0.00292405	22	36
Stilbenoid, diarylheptanoid and gingerol biosynthesis				0.00484732	33	46							0.00363739	24	46	0.0431396	20	46
beta-Alanine metabolism				0.0146354	28	40	0.00301921	24	40				0.00363739	22	40	0.000258781	27	40
Phenylpropanoid biosynthesis	5.08801e-11	27	157				1.26058e-15	114	157	2.11438e-13	37	157	1.97688e-28	135	157	7.4583e-25	131	157
Glycerophospholipid metabolism				0.0146354	48	86							0.0017461	38	86
Starch and sucrose metabolism				0.0146354	93	202	0.000145999	86	202				0.0017461	71	202	6.6638e-05	83	202
Amino sugar and nucleotide sugar metabolism				0.0146354	67	135	2.07261e-06	73	135	0.0309359	14	135	0.000273845	57	135	5.49293e-06	67	135
Arginine and proline metabolism				0.0146354	33	53	0.000894332	31	53							0.0341911	23	53
Flavonoid biosynthesis	0.000857378	6	21							8.28116e-09	13	21
Phenylalanine metabolism				0.0146354	28	42	0.00266663	25	42				0.00522678	22	42
Nitrogen metabolism				0.0146354	28	42							0.0017461	24	42	0.00043823	27	42
Ascorbate and aldarate metabolism				0.0186103	27	41	0.0197063	21	41				0.0487612	18	41
Valine, leucine and isoleucine degradation				0.0187298	30	48	1.28167e-07	42	48							0.00628924	25	48
Riboflavin metabolism													0.0248522	8	9	0.0134289	9	9
Glycerolipid metabolism				0.0194494	32	53
Ether lipid metabolism				0.0213645	20	27							0.00975872	16	27
Linoleic acid metabolism													0.0248522	8	9
Galactose metabolism				0.0266061	32	55	0.019681	26	55				0.0012826	29	55	0.000723417	31	55
Biosynthesis of amino acids				0.0307076	108	255	0.000412272	100	255
Carbon fixation in photosynthetic organisms				0.0349942	37	69	0.000297057	39	69
Pantothenate and CoA biosynthesis				0.0428251	19	28
Steroid biosynthesis				0.0442046	22	35	0.000872429	24	35							0.0226512	18	35
Nicotinate and nicotinamide metabolism				0.0485138	13	16
