# Supplementary material for: Transcriptome analysis and differential gene expression profiling of two contrasting quinoa genotypes in response to salt stress
Source: BMC Plant Biol. 2020 Dec 30;20:568. doi: 10.1186/s12870-020-02753-1 (PMC7774241; doi:10.1186/s12870-020-02753-1)
Supplement: Supplementary file 4 — Additional file 4: Table S4. Analysis of enriched GO terms common in ST and SS at different time points. [file 12870_2020_2753_MOESM4_ESM.xlsx]

## Sheet: Sheet1
Table S4 Analysis of enriched GO terms common in ST and SS at different time points
GO term	Ontology	Description	0.5h			2h			24h
			FDR	Count	Ratio	FDR	Count	Ratio	FDR	Count	Ratio
GO:2001141	P	regulation of RNA biosynthetic process	1.2e-08	41	41/1186	0.011	195	195/1186	#N/A	#N/A	#N/A
GO:0009889	P	regulation of biosynthetic process	1.2e-08	41	41/1218	0.011	200	200/1218	#N/A	#N/A	#N/A
GO:0006355	P	regulation of transcription, DNA-templated	1.2e-08	41	41/1186	0.011	195	195/1186	#N/A	#N/A	#N/A
GO:0010556	P	regulation of macromolecule biosynthetic process	1.2e-08	41	41/1216	0.011	200	200/1216	#N/A	#N/A	#N/A
GO:1903506	P	regulation of nucleic acid-templated transcription	1.2e-08	41	41/1186	0.011	195	195/1186	#N/A	#N/A	#N/A
GO:0051252	P	regulation of RNA metabolic process	1.2e-08	41	41/1189	0.012	195	195/1189	#N/A	#N/A	#N/A
GO:0031326	P	regulation of cellular biosynthetic process	1.2e-08	41	41/1218	0.011	200	200/1218	#N/A	#N/A	#N/A
GO:2000112	P	regulation of cellular macromolecule biosynthetic process	1.2e-08	41	41/1216	0.011	200	200/1216	#N/A	#N/A	#N/A
GO:0019219	P	regulation of nucleobase-containing compound metabolic process	1.2e-08	41	41/1212	0.01	200	200/1212	#N/A	#N/A	#N/A
GO:0051171	P	regulation of nitrogen compound metabolic process	1.6e-08	41	41/1235	0.011	202	202/1235	#N/A	#N/A	#N/A
GO:0010468	P	regulation of gene expression	1.6e-08	41	41/1240	0.03	197	197/1240	#N/A	#N/A	#N/A
GO:0080090	P	regulation of primary metabolic process	2e-08	41	41/1255	0.019	202	202/1255	#N/A	#N/A	#N/A
GO:0031323	P	regulation of cellular metabolic process	2e-08	41	41/1257	0.02	202	202/1257	#N/A	#N/A	#N/A
GO:0060255	P	regulation of macromolecule metabolic process	3e-08	41	41/1280	0.034	202	202/1280	#N/A	#N/A	#N/A
GO:0019222	P	regulation of metabolic process	3.4e-08	41	41/1289	0.042	202	202/1289	#N/A	#N/A	#N/A
GO:0097659	P	nucleic acid-templated transcription	2.9e-07	41	41/1404	#N/A	#N/A	#N/A	#N/A	#N/A	#N/A
GO:0006351	P	transcription, DNA-templated	2.9e-07	41	41/1404	#N/A	#N/A	#N/A	#N/A	#N/A	#N/A
GO:0005976	P	polysaccharide metabolic process	2.9e-07	12	12/124	7.9e-05	40	40/124	2.4e-05	29	29/124
GO:0032774	P	RNA biosynthetic process	2.9e-07	41	41/1408	#N/A	#N/A	#N/A	#N/A	#N/A	#N/A
GO:0019438	P	aromatic compound biosynthetic process	7.2e-07	44	44/1631	#N/A	#N/A	#N/A	#N/A	#N/A	#N/A
GO:0034654	P	nucleobase-containing compound biosynthetic process	7.7e-07	42	42/1523	#N/A	#N/A	#N/A	#N/A	#N/A	#N/A
GO:1901362	P	organic cyclic compound biosynthetic process	9.5e-07	45	45/1715	#N/A	#N/A	#N/A	#N/A	#N/A	#N/A
GO:0008152	P	metabolic process	9.5e-07	168	168/10988	4.2e-09	1628	1628/10988	#N/A	#N/A	#N/A
GO:0065007	P	biological regulation	1e-06	49	49/1963	0.033	299	299/1963	#N/A	#N/A	#N/A
GO:0050794	P	regulation of cellular process	1.3e-06	46	46/1801	0.011	284	284/1801	#N/A	#N/A	#N/A
GO:0006073	P	cellular glucan metabolic process	1.6e-06	10	10/99	0.00012	34	34/99	2e-05	26	26/99
GO:0044042	P	glucan metabolic process	1.6e-06	10	10/99	0.00012	34	34/99	2e-05	26	26/99
GO:0044264	P	cellular polysaccharide metabolic process	1.8e-06	10	10/101	0.00015	34	34/101	2.2e-05	26	26/101
GO:0050789	P	regulation of biological process	2.5e-06	46	46/1853	0.024	286	286/1853	#N/A	#N/A	#N/A
GO:0018130	P	heterocycle biosynthetic process	4.2e-06	42	42/1650	#N/A	#N/A	#N/A	#N/A	#N/A	#N/A
GO:0044262	P	cellular carbohydrate metabolic process	1.9e-05	11	11/167	3.7e-06	53	53/167	7.8e-07	39	39/167
GO:0043170	P	macromolecule metabolic process	2.2e-05	103	103/6091	#N/A	#N/A	#N/A	#N/A	#N/A	#N/A
GO:0044260	P	cellular macromolecule metabolic process	3.2e-05	93	93/5377	#N/A	#N/A	#N/A	#N/A	#N/A	#N/A
GO:0071704	P	organic substance metabolic process	3.7e-05	127	127/8091	0.028	1133	1133/8091	#N/A	#N/A	#N/A
GO:0044238	P	primary metabolic process	4.6e-05	121	121/7641	#N/A	#N/A	#N/A	#N/A	#N/A	#N/A
GO:0006979	P	response to oxidative stress	9.1e-05	13	13/282	1.3e-10	91	91/282	5.6e-08	57	57/282
GO:0016070	P	RNA metabolic process	0.00014	42	42/1929	#N/A	#N/A	#N/A	#N/A	#N/A	#N/A
GO:0016567	P	protein ubiquitination	0.0015	7	7/120	0.0048	32	32/120	#N/A	#N/A	#N/A
GO:0005975	P	carbohydrate metabolic process	0.0019	22	22/892	0.0025	159	159/892	0.00036	106	106/892
GO:0032446	P	protein modification by small protein conjugation	0.0019	7	7/126	0.005	33	33/126	#N/A	#N/A	#N/A
GO:0044237	P	cellular metabolic process	0.0019	103	103/6830	#N/A	#N/A	#N/A	#N/A	#N/A	#N/A
GO:0055114	P	oxidation-reduction process	0.0029	39	39/2044	1.4e-07	370	370/2044	6.7e-09	244	244/2044
GO:0006470	P	protein dephosphorylation	0.0031	7	7/140	#N/A	#N/A	#N/A	#N/A	#N/A	#N/A
GO:0016311	P	dephosphorylation	0.0031	7	7/140	#N/A	#N/A	#N/A	#N/A	#N/A	#N/A
GO:0070647	P	protein modification by small protein conjugation or removal	0.0032	7	7/144	0.02	33	33/144	#N/A	#N/A	#N/A
GO:0036211	P	protein modification process	0.0032	41	41/2214	5.9e-14	438	438/2214	#N/A	#N/A	#N/A
GO:0044271	P	cellular nitrogen compound biosynthetic process	0.0032	43	43/2343	#N/A	#N/A	#N/A	#N/A	#N/A	#N/A
GO:0034645	P	cellular macromolecule biosynthetic process	0.0032	43	43/2352	#N/A	#N/A	#N/A	#N/A	#N/A	#N/A
GO:0006464	P	cellular protein modification process	0.0032	41	41/2214	5.9e-14	438	438/2214	#N/A	#N/A	#N/A
GO:0009059	P	macromolecule biosynthetic process	0.0032	43	43/2354	#N/A	#N/A	#N/A	#N/A	#N/A	#N/A
GO:0006725	P	cellular aromatic compound metabolic process	0.0036	50	50/2877	#N/A	#N/A	#N/A	#N/A	#N/A	#N/A
GO:0043412	P	macromolecule modification	0.0052	41	41/2280	2e-12	439	439/2280	#N/A	#N/A	#N/A
GO:0090304	P	nucleic acid metabolic process	0.0053	42	42/2357	#N/A	#N/A	#N/A	#N/A	#N/A	#N/A
GO:0046483	P	heterocycle metabolic process	0.0075	48	48/2846	#N/A	#N/A	#N/A	#N/A	#N/A	#N/A
GO:1901360	P	organic cyclic compound metabolic process	0.011	48	48/2918	#N/A	#N/A	#N/A	#N/A	#N/A	#N/A
GO:0006139	P	nucleobase-containing compound metabolic process	0.011	45	45/2696	#N/A	#N/A	#N/A	#N/A	#N/A	#N/A
GO:0010467	P	gene expression	0.011	42	42/2474	#N/A	#N/A	#N/A	#N/A	#N/A	#N/A
GO:1901576	P	organic substance biosynthetic process	0.024	48	48/3050	#N/A	#N/A	#N/A	#N/A	#N/A	#N/A
GO:0006950	P	response to stress	0.029	16	16/775	1.8e-06	163	163/775	3e-05	100	100/775
GO:0009058	P	biosynthetic process	0.036	49	49/3213	#N/A	#N/A	#N/A	#N/A	#N/A	#N/A
GO:0044249	P	cellular biosynthetic process	0.038	46	46/2999	#N/A	#N/A	#N/A	#N/A	#N/A	#N/A
GO:0009987	P	cellular process	0.038	110	110/8185	#N/A	#N/A	#N/A	#N/A	#N/A	#N/A
GO:0006796	P	phosphate-containing compound metabolic process	0.05	35	35/2213	5.7e-14	439	439/2213	#N/A	#N/A	#N/A
GO:0001071	F	nucleic acid binding transcription factor activity	3.9e-11	30	30/514	1.1e-08	128	128/514	#N/A	#N/A	#N/A
GO:0003700	F	transcription factor activity, sequence-specific DNA binding	3.9e-11	30	30/514	1.1e-08	128	128/514	#N/A	#N/A	#N/A
GO:0016762	F	xyloglucan:xyloglucosyl transferase activity	7.8e-08	10	10/55	1.3e-06	28	28/55	0.00079	16	16/55
GO:0043565	F	sequence-specific DNA binding	4.3e-05	15	15/289	5.4e-08	83	83/289	#N/A	#N/A	#N/A
GO:0016684	F	oxidoreductase activity, acting on peroxide as acceptor	0.00012	14	14/287	2.1e-10	91	91/287	2.6e-08	59	59/287
GO:0004601	F	peroxidase activity	0.00012	14	14/283	1.3e-10	91	91/283	2.6e-08	58	58/283
GO:0004553	F	hydrolase activity, hydrolyzing O-glycosyl compounds	0.00015	20	20/568	6.2e-08	134	134/568	0.0013	72	72/568
GO:0016209	F	antioxidant activity	0.00016	14	14/303	4.8e-10	93	93/303	3.1e-08	60	60/303
GO:0016798	F	hydrolase activity, acting on glycosyl bonds	0.00028	20	20/604	1.1e-07	139	139/604	0.0013	75	75/604
GO:0043531	F	ADP binding	0.0022	12	12/305	#N/A	#N/A	#N/A	#N/A	#N/A	#N/A
GO:0020037	F	heme binding	0.0024	21	21/781	2.2e-06	162	162/781	0.0011	93	93/781
GO:0004722	F	protein serine/threonine phosphatase activity	0.0024	7	7/110	0.029	27	27/110	#N/A	#N/A	#N/A
GO:0046906	F	tetrapyrrole binding	0.0024	21	21/791	4.1e-06	162	162/791	0.0013	93	93/791
GO:0004842	F	ubiquitin-protein transferase activity	0.0079	7	7/140	0.014	34	34/140	#N/A	#N/A	#N/A
GO:0004721	F	phosphoprotein phosphatase activity	0.0086	7	7/144	#N/A	#N/A	#N/A	#N/A	#N/A	#N/A
GO:0019787	F	ubiquitin-like protein transferase activity	0.0094	7	7/148	0.017	35	35/148	#N/A	#N/A	#N/A
GO:1901363	F	heterocyclic compound binding	0.015	102	102/7035	#N/A	#N/A	#N/A	#N/A	#N/A	#N/A
GO:0097159	F	organic cyclic compound binding	0.015	102	102/7035	#N/A	#N/A	#N/A	#N/A	#N/A	#N/A
GO:0016758	F	transferase activity, transferring hexosyl groups	0.019	15	15/602	0.0028	114	114/602	#N/A	#N/A	#N/A
GO:0016491	F	oxidoreductase activity	0.024	40	40/2315	3.8e-07	405	405/2315	2.6e-08	263	263/2315
GO:0016757	F	transferase activity, transferring glycosyl groups	0.029	16	16/705	0.00015	139	139/705	0.012	78	78/705
GO:0016791	F	phosphatase activity	0.029	7	7/199	#N/A	#N/A	#N/A	#N/A	#N/A	#N/A
GO:0000166	F	nucleotide binding	0.029	52	52/3265	#N/A	#N/A	#N/A	#N/A	#N/A	#N/A
GO:1901265	F	nucleoside phosphate binding	0.029	52	52/3265	#N/A	#N/A	#N/A	#N/A	#N/A	#N/A
GO:0001871	F	pattern binding	0.033	5	5/115	0.0055	31	31/115	#N/A	#N/A	#N/A
GO:0030247	F	polysaccharide binding	0.033	5	5/115	0.0055	31	31/115	#N/A	#N/A	#N/A
GO:0036094	F	small molecule binding	0.033	52	52/3311	#N/A	#N/A	#N/A	#N/A	#N/A	#N/A
GO:0070001	F	aspartic-type peptidase activity	0.036	6	6/166	0.027	37	37/166	0.042	23	23/166
GO:0004190	F	aspartic-type endopeptidase activity	0.036	6	6/166	0.027	37	37/166	0.042	23	23/166
GO:0048046	C	apoplast	6.3e-08	10	10/55	3.4e-06	28	28/55	0.00014	16	16/55
GO:0005576	C	extracellular region	1.8e-06	10	10/88	3.4e-06	36	36/88	0.00028	20	20/88
GO:0030312	C	external encapsulating structure	9.6e-05	10	10/154	#N/A	#N/A	#N/A	0.0023	25	25/154
GO:0005618	C	cell wall	9.6e-05	10	10/154	#N/A	#N/A	#N/A	0.0023	25	25/154
GO:0071944	C	cell periphery	0.00014	12	12/240	#N/A	#N/A	#N/A	1e-05	43	43/240
GO:0006468	P	protein phosphorylation	#N/A	#N/A	#N/A	2.9e-17	371	371/1673	#N/A	#N/A	#N/A
GO:0016310	P	phosphorylation	#N/A	#N/A	#N/A	1.7e-14	377	377/1799	#N/A	#N/A	#N/A
GO:0006793	P	phosphorus metabolic process	#N/A	#N/A	#N/A	5.7e-14	440	440/2220	#N/A	#N/A	#N/A
GO:0055085	P	transmembrane transport	#N/A	#N/A	#N/A	2.1e-07	213	213/1047	2.4e-05	127	127/1047
GO:0050896	P	response to stimulus	#N/A	#N/A	#N/A	2.4e-07	262	262/1358	0.0052	140	140/1358
GO:0044710	P	single-organism metabolic process	#N/A	#N/A	#N/A	9.6e-05	546	546/3432	1.1e-06	350	350/3432
GO:0044699	P	single-organism process	#N/A	#N/A	#N/A	0.00015	751	751/4917	2.2e-05	463	463/4917
GO:0006810	P	transport	#N/A	#N/A	#N/A	0.00022	323	323/1919	2.5e-08	228	228/1919
GO:0051234	P	establishment of localization	#N/A	#N/A	#N/A	0.00034	323	323/1932	2.9e-08	228	228/1932
GO:0005992	P	trehalose biosynthetic process	#N/A	#N/A	#N/A	0.00043	15	15/26	0.04	7	7/26
GO:0051179	P	localization	#N/A	#N/A	#N/A	0.00057	323	323/1949	4.5e-08	228	228/1949
GO:0016998	P	cell wall macromolecule catabolic process	#N/A	#N/A	#N/A	0.00073	15	15/28	0.045	7	7/28
GO:0005991	P	trehalose metabolic process	#N/A	#N/A	#N/A	0.00073	15	15/28	0.045	7	7/28
GO:0071705	P	nitrogen compound transport	#N/A	#N/A	#N/A	0.00075	28	28/84	#N/A	#N/A	#N/A
GO:0046351	P	disaccharide biosynthetic process	#N/A	#N/A	#N/A	0.0012	15	15/30	#N/A	#N/A	#N/A
GO:0044036	P	cell wall macromolecule metabolic process	#N/A	#N/A	#N/A	0.0021	15	15/32	#N/A	#N/A	#N/A
GO:0046348	P	amino sugar catabolic process	#N/A	#N/A	#N/A	0.0025	12	12/22	0.021	7	7/22
GO:1901072	P	glucosamine-containing compound catabolic process	#N/A	#N/A	#N/A	0.0025	12	12/22	0.021	7	7/22
GO:1901071	P	glucosamine-containing compound metabolic process	#N/A	#N/A	#N/A	0.0025	12	12/22	0.021	7	7/22
GO:0006026	P	aminoglycan catabolic process	#N/A	#N/A	#N/A	0.0025	12	12/22	0.021	7	7/22
GO:0006030	P	chitin metabolic process	#N/A	#N/A	#N/A	0.0025	12	12/22	0.021	7	7/22
GO:0006032	P	chitin catabolic process	#N/A	#N/A	#N/A	0.0025	12	12/22	0.021	7	7/22
GO:0006040	P	amino sugar metabolic process	#N/A	#N/A	#N/A	0.0025	12	12/22	0.021	7	7/22
GO:0006022	P	aminoglycan metabolic process	#N/A	#N/A	#N/A	0.0027	14	14/30	0.014	9	9/30
GO:0005984	P	disaccharide metabolic process	#N/A	#N/A	#N/A	0.0029	17	17/43	0.045	9	9/43
GO:0030001	P	metal ion transport	#N/A	#N/A	#N/A	0.0048	44	44/186	#N/A	#N/A	#N/A
GO:0009312	P	oligosaccharide biosynthetic process	#N/A	#N/A	#N/A	0.0059	15	15/38	#N/A	#N/A	#N/A
GO:0015849	P	organic acid transport	#N/A	#N/A	#N/A	0.0071	18	18/53	#N/A	#N/A	#N/A
GO:0003333	P	amino acid transmembrane transport	#N/A	#N/A	#N/A	0.0071	18	18/53	#N/A	#N/A	#N/A
GO:1905039	P	carboxylic acid transmembrane transport	#N/A	#N/A	#N/A	0.0071	18	18/53	#N/A	#N/A	#N/A
GO:1903825	P	organic acid transmembrane transport	#N/A	#N/A	#N/A	0.0071	18	18/53	#N/A	#N/A	#N/A
GO:0006820	P	anion transport	#N/A	#N/A	#N/A	0.0074	25	25/88	0.033	15	15/88
GO:0044267	P	cellular protein metabolic process	#N/A	#N/A	#N/A	0.01	461	461/3053	#N/A	#N/A	#N/A
GO:0034637	P	cellular carbohydrate biosynthetic process	#N/A	#N/A	#N/A	0.011	22	22/76	0.0006	19	19/76
GO:0009311	P	oligosaccharide metabolic process	#N/A	#N/A	#N/A	0.012	17	17/53	#N/A	#N/A	#N/A
GO:0019538	P	protein metabolic process	#N/A	#N/A	#N/A	0.013	550	550/3716	#N/A	#N/A	#N/A
GO:0006811	P	ion transport	#N/A	#N/A	#N/A	0.018	90	90/496	0.00041	67	67/496
GO:1901136	P	carbohydrate derivative catabolic process	#N/A	#N/A	#N/A	0.025	12	12/34	0.043	8	8/34
GO:0009073	P	aromatic amino acid family biosynthetic process	#N/A	#N/A	#N/A	0.025	10	10/25	#N/A	#N/A	#N/A
GO:0016051	P	carbohydrate biosynthetic process	#N/A	#N/A	#N/A	0.029	23	23/92	0.0016	20	20/92
GO:0007154	P	cell communication	#N/A	#N/A	#N/A	0.037	72	72/398	#N/A	#N/A	#N/A
GO:0007165	P	signal transduction	#N/A	#N/A	#N/A	0.046	57	57/306	#N/A	#N/A	#N/A
GO:0023052	P	signaling	#N/A	#N/A	#N/A	0.046	57	57/306	#N/A	#N/A	#N/A
GO:0044700	P	single organism signaling	#N/A	#N/A	#N/A	0.046	57	57/306	#N/A	#N/A	#N/A
GO:0006952	P	defense response	#N/A	#N/A	#N/A	0.046	25	25/109	0.016	19	19/109
GO:0009607	P	response to biotic stimulus	#N/A	#N/A	#N/A	0.047	20	20/81	0.0027	18	18/81
GO:0015698	P	inorganic anion transport	#N/A	#N/A	#N/A	0.047	14	14/49	0.042	10	10/49
GO:0008272	P	sulfate transport	#N/A	#N/A	#N/A	0.047	8	8/20	0.0064	8	8/20
GO:0072348	P	sulfur compound transport	#N/A	#N/A	#N/A	0.047	8	8/20	0.0064	8	8/20
GO:0004672	F	protein kinase activity	#N/A	#N/A	#N/A	7.3e-18	375	375/1684	#N/A	#N/A	#N/A
GO:0016773	F	phosphotransferase activity, alcohol group as acceptor	#N/A	#N/A	#N/A	2.9e-17	400	400/1860	#N/A	#N/A	#N/A
GO:0003824	F	catalytic activity	#N/A	#N/A	#N/A	8.5e-17	1665	1665/10733	0.039	871	871/10733
GO:0016301	F	kinase activity	#N/A	#N/A	#N/A	2.3e-16	396	396/1871	#N/A	#N/A	#N/A
GO:0016740	F	transferase activity	#N/A	#N/A	#N/A	1.2e-12	719	719/4132	#N/A	#N/A	#N/A
GO:0016772	F	transferase activity, transferring phosphorus-containing groups	#N/A	#N/A	#N/A	1.2e-10	417	417/2212	#N/A	#N/A	#N/A
GO:0005215	F	transporter activity	#N/A	#N/A	#N/A	2e-08	232	232/1135	7.1e-08	148	148/1135
GO:0022857	F	transmembrane transporter activity	#N/A	#N/A	#N/A	0.00089	152	152/821	0.0011	97	97/821
GO:0005516	F	calmodulin binding	#N/A	#N/A	#N/A	0.0015	18	18/43	0.047	9	9/43
GO:0004568	F	chitinase activity	#N/A	#N/A	#N/A	0.0028	12	12/22	0.025	7	7/22
GO:0030246	F	carbohydrate binding	#N/A	#N/A	#N/A	0.0034	52	52/226	#N/A	#N/A	#N/A
GO:0008509	F	anion transmembrane transporter activity	#N/A	#N/A	#N/A	0.021	21	21/74	0.012	15	15/74
GO:0015103	F	inorganic anion transmembrane transporter activity	#N/A	#N/A	#N/A	0.025	18	18/60	0.029	12	12/60
GO:0016298	F	lipase activity	#N/A	#N/A	#N/A	0.031	9	9/20	#N/A	#N/A	#N/A
GO:0042578	F	phosphoric ester hydrolase activity	#N/A	#N/A	#N/A	0.033	50	50/248	#N/A	#N/A	#N/A
GO:0003993	F	acid phosphatase activity	#N/A	#N/A	#N/A	0.038	8	8/17	#N/A	#N/A	#N/A
GO:0015171	F	amino acid transmembrane transporter activity	#N/A	#N/A	#N/A	0.044	11	11/31	#N/A	#N/A	#N/A
GO:0005342	F	organic acid transmembrane transporter activity	#N/A	#N/A	#N/A	0.044	11	11/31	#N/A	#N/A	#N/A
GO:0046943	F	carboxylic acid transmembrane transporter activity	#N/A	#N/A	#N/A	0.044	11	11/31	#N/A	#N/A	#N/A
GO:0015991	P	ATP hydrolysis coupled proton transport	#N/A	#N/A	#N/A	#N/A	#N/A	#N/A	0.0016	14	14/49
GO:0015988	P	energy coupled proton transmembrane transport, against electrochemical gradient	#N/A	#N/A	#N/A	#N/A	#N/A	#N/A	0.0016	14	14/49
GO:0090662	P	ATP hydrolysis coupled transmembrane transport	#N/A	#N/A	#N/A	#N/A	#N/A	#N/A	0.0016	14	14/49
GO:1901565	P	organonitrogen compound catabolic process	#N/A	#N/A	#N/A	#N/A	#N/A	#N/A	0.0041	14	14/55
GO:0006812	P	cation transport	#N/A	#N/A	#N/A	#N/A	#N/A	#N/A	0.0057	49	49/373
GO:0006694	P	steroid biosynthetic process	#N/A	#N/A	#N/A	#N/A	#N/A	#N/A	0.01	11	11/41
GO:0006099	P	tricarboxylic acid cycle	#N/A	#N/A	#N/A	#N/A	#N/A	#N/A	0.012	7	7/17
GO:0008202	P	steroid metabolic process	#N/A	#N/A	#N/A	#N/A	#N/A	#N/A	0.013	11	11/43
GO:0015992	P	proton transport	#N/A	#N/A	#N/A	#N/A	#N/A	#N/A	0.014	18	18/99
GO:0006818	P	hydrogen transport	#N/A	#N/A	#N/A	#N/A	#N/A	#N/A	0.014	18	18/99
GO:0051056	P	regulation of small GTPase mediated signal transduction	#N/A	#N/A	#N/A	#N/A	#N/A	#N/A	0.016	6	6/14
GO:0032011	P	ARF protein signal transduction	#N/A	#N/A	#N/A	#N/A	#N/A	#N/A	0.016	6	6/14
GO:0032012	P	regulation of ARF protein signal transduction	#N/A	#N/A	#N/A	#N/A	#N/A	#N/A	0.016	6	6/14
GO:1902531	P	regulation of intracellular signal transduction	#N/A	#N/A	#N/A	#N/A	#N/A	#N/A	0.016	6	6/14
GO:0046578	P	regulation of Ras protein signal transduction	#N/A	#N/A	#N/A	#N/A	#N/A	#N/A	0.016	6	6/14
GO:0007265	P	Ras protein signal transduction	#N/A	#N/A	#N/A	#N/A	#N/A	#N/A	0.016	6	6/14
GO:0009060	P	aerobic respiration	#N/A	#N/A	#N/A	#N/A	#N/A	#N/A	0.018	7	7/20
GO:0009250	P	glucan biosynthetic process	#N/A	#N/A	#N/A	#N/A	#N/A	#N/A	0.021	10	10/42
GO:0015672	P	monovalent inorganic cation transport	#N/A	#N/A	#N/A	#N/A	#N/A	#N/A	0.021	22	22/144
GO:0051273	P	beta-glucan metabolic process	#N/A	#N/A	#N/A	#N/A	#N/A	#N/A	0.021	10	10/42
GO:0051274	P	beta-glucan biosynthetic process	#N/A	#N/A	#N/A	#N/A	#N/A	#N/A	0.021	10	10/42
GO:0000271	P	polysaccharide biosynthetic process	#N/A	#N/A	#N/A	#N/A	#N/A	#N/A	0.025	10	10/44
GO:0033692	P	cellular polysaccharide biosynthetic process	#N/A	#N/A	#N/A	#N/A	#N/A	#N/A	0.025	10	10/44
GO:0044723	P	single-organism carbohydrate metabolic process	#N/A	#N/A	#N/A	#N/A	#N/A	#N/A	0.026	37	37/296
GO:0098655	P	cation transmembrane transport	#N/A	#N/A	#N/A	#N/A	#N/A	#N/A	0.03	21	21/141
GO:0034220	P	ion transmembrane transport	#N/A	#N/A	#N/A	#N/A	#N/A	#N/A	0.033	21	21/143
GO:0006006	P	glucose metabolic process	#N/A	#N/A	#N/A	#N/A	#N/A	#N/A	0.038	6	6/19
GO:1901564	P	organonitrogen compound metabolic process	#N/A	#N/A	#N/A	#N/A	#N/A	#N/A	0.04	129	129/1351
GO:0006075	P	(1->3)-beta-D-glucan biosynthetic process	#N/A	#N/A	#N/A	#N/A	#N/A	#N/A	0.044	5	5/14
GO:0006074	P	(1->3)-beta-D-glucan metabolic process	#N/A	#N/A	#N/A	#N/A	#N/A	#N/A	0.044	5	5/14
GO:0009966	P	regulation of signal transduction	#N/A	#N/A	#N/A	#N/A	#N/A	#N/A	0.045	6	6/21
GO:0023051	P	regulation of signaling	#N/A	#N/A	#N/A	#N/A	#N/A	#N/A	0.045	6	6/21
GO:0015980	P	energy derivation by oxidation of organic compounds	#N/A	#N/A	#N/A	#N/A	#N/A	#N/A	0.045	7	7/28
GO:1902600	P	hydrogen ion transmembrane transport	#N/A	#N/A	#N/A	#N/A	#N/A	#N/A	0.045	14	14/85
GO:0010646	P	regulation of cell communication	#N/A	#N/A	#N/A	#N/A	#N/A	#N/A	0.045	6	6/21
GO:0045333	P	cellular respiration	#N/A	#N/A	#N/A	#N/A	#N/A	#N/A	0.045	7	7/28
GO:0005507	F	copper ion binding	#N/A	#N/A	#N/A	#N/A	#N/A	#N/A	2.2e-07	28	28/88
GO:0005198	F	structural molecule activity	#N/A	#N/A	#N/A	#N/A	#N/A	#N/A	0.0013	63	63/482
GO:0033897	F	ribonuclease T2 activity	#N/A	#N/A	#N/A	#N/A	#N/A	#N/A	0.0038	9	9/23
GO:0048037	F	cofactor binding	#N/A	#N/A	#N/A	#N/A	#N/A	#N/A	0.0046	68	68/563
GO:0016616	F	oxidoreductase activity, acting on the CH-OH group of donors, NAD or NADP as acceptor	#N/A	#N/A	#N/A	#N/A	#N/A	#N/A	0.0046	27	27/162
GO:1901682	F	sulfur compound transmembrane transporter activity	#N/A	#N/A	#N/A	#N/A	#N/A	#N/A	0.0055	8	8/20
GO:0015116	F	sulfate transmembrane transporter activity	#N/A	#N/A	#N/A	#N/A	#N/A	#N/A	0.0055	8	8/20
GO:0008271	F	secondary active sulfate transmembrane transporter activity	#N/A	#N/A	#N/A	#N/A	#N/A	#N/A	0.0055	8	8/20
GO:0016892	F	endoribonuclease activity, producing 3'-phosphomonoesters	#N/A	#N/A	#N/A	#N/A	#N/A	#N/A	0.0082	9	9/28
GO:0016894	F	endonuclease activity, active with either ribo- or deoxyribonucleic acids and producing 3'-phosphomonoesters	#N/A	#N/A	#N/A	#N/A	#N/A	#N/A	0.0082	9	9/28
GO:0016614	F	oxidoreductase activity, acting on CH-OH group of donors	#N/A	#N/A	#N/A	#N/A	#N/A	#N/A	0.013	29	29/199
GO:0005086	F	ARF guanyl-nucleotide exchange factor activity	#N/A	#N/A	#N/A	#N/A	#N/A	#N/A	0.016	6	6/14
GO:0035251	F	UDP-glucosyltransferase activity	#N/A	#N/A	#N/A	#N/A	#N/A	#N/A	0.022	11	11/49
GO:0016903	F	oxidoreductase activity, acting on the aldehyde or oxo group of donors	#N/A	#N/A	#N/A	#N/A	#N/A	#N/A	0.027	12	12/59
GO:0016624	F	oxidoreductase activity, acting on the aldehyde or oxo group of donors, disulfide as acceptor	#N/A	#N/A	#N/A	#N/A	#N/A	#N/A	0.028	7	7/23
GO:0003735	F	structural constituent of ribosome	#N/A	#N/A	#N/A	#N/A	#N/A	#N/A	0.029	52	52/455
GO:0046527	F	glucosyltransferase activity	#N/A	#N/A	#N/A	#N/A	#N/A	#N/A	0.03	11	11/53
GO:0022804	F	active transmembrane transporter activity	#N/A	#N/A	#N/A	#N/A	#N/A	#N/A	0.042	43	43/371
GO:0003843	F	1,3-beta-D-glucan synthase activity	#N/A	#N/A	#N/A	#N/A	#N/A	#N/A	0.046	5	5/14
GO:0016229	F	steroid dehydrogenase activity	#N/A	#N/A	#N/A	#N/A	#N/A	#N/A	0.046	8	8/35
GO:0003854	F	3-beta-hydroxy-delta5-steroid dehydrogenase activity	#N/A	#N/A	#N/A	#N/A	#N/A	#N/A	0.046	8	8/35
GO:0033764	F	steroid dehydrogenase activity, acting on the CH-OH group of donors, NAD or NADP as acceptor	#N/A	#N/A	#N/A	#N/A	#N/A	#N/A	0.046	8	8/35
GO:0050662	F	coenzyme binding	#N/A	#N/A	#N/A	#N/A	#N/A	#N/A	0.046	44	44/387
GO:0016020	C	membrane	#N/A	#N/A	#N/A	#N/A	#N/A	#N/A	9.1e-07	290	290/2713
GO:0016023	C	cytoplasmic, membrane-bounded vesicle	#N/A	#N/A	#N/A	#N/A	#N/A	#N/A	2.7e-06	16	16/36
GO:0044433	C	cytoplasmic vesicle part	#N/A	#N/A	#N/A	#N/A	#N/A	#N/A	2.7e-06	16	16/36
GO:0030662	C	coated vesicle membrane	#N/A	#N/A	#N/A	#N/A	#N/A	#N/A	2.7e-06	16	16/36
GO:0012506	C	vesicle membrane	#N/A	#N/A	#N/A	#N/A	#N/A	#N/A	2.7e-06	16	16/36
GO:0031988	C	membrane-bounded vesicle	#N/A	#N/A	#N/A	#N/A	#N/A	#N/A	2.7e-06	16	16/36
GO:0030659	C	cytoplasmic vesicle membrane	#N/A	#N/A	#N/A	#N/A	#N/A	#N/A	2.7e-06	16	16/36
GO:0030120	C	vesicle coat	#N/A	#N/A	#N/A	#N/A	#N/A	#N/A	2.7e-06	16	16/36
GO:0031982	C	vesicle	#N/A	#N/A	#N/A	#N/A	#N/A	#N/A	2.7e-06	16	16/36
GO:0097708	C	intracellular vesicle	#N/A	#N/A	#N/A	#N/A	#N/A	#N/A	2.7e-06	16	16/36
GO:0031410	C	cytoplasmic vesicle	#N/A	#N/A	#N/A	#N/A	#N/A	#N/A	2.7e-06	16	16/36
GO:0030135	C	coated vesicle	#N/A	#N/A	#N/A	#N/A	#N/A	#N/A	2.7e-06	16	16/36
GO:0044425	C	membrane part	#N/A	#N/A	#N/A	#N/A	#N/A	#N/A	9.6e-06	179	179/1616
GO:0030660	C	Golgi-associated vesicle membrane	#N/A	#N/A	#N/A	#N/A	#N/A	#N/A	9.6e-06	11	11/17
GO:0005798	C	Golgi-associated vesicle	#N/A	#N/A	#N/A	#N/A	#N/A	#N/A	9.6e-06	11	11/17
GO:0048475	C	coated membrane	#N/A	#N/A	#N/A	#N/A	#N/A	#N/A	6.6e-05	17	17/57
GO:0030117	C	membrane coat	#N/A	#N/A	#N/A	#N/A	#N/A	#N/A	6.6e-05	17	17/57
GO:0005886	C	plasma membrane	#N/A	#N/A	#N/A	#N/A	#N/A	#N/A	0.00013	15	15/48
GO:0098805	C	whole membrane	#N/A	#N/A	#N/A	#N/A	#N/A	#N/A	0.00023	19	19/79
GO:0044459	C	plasma membrane part	#N/A	#N/A	#N/A	#N/A	#N/A	#N/A	0.00039	11	11/30
GO:0031224	C	intrinsic component of membrane	#N/A	#N/A	#N/A	#N/A	#N/A	#N/A	0.00043	141	141/1326
GO:0098797	C	plasma membrane protein complex	#N/A	#N/A	#N/A	#N/A	#N/A	#N/A	0.00055	10	10/26
GO:0030663	C	COPI-coated vesicle membrane	#N/A	#N/A	#N/A	#N/A	#N/A	#N/A	0.00074	6	6/8
GO:0030658	C	transport vesicle membrane	#N/A	#N/A	#N/A	#N/A	#N/A	#N/A	0.00074	10	10/28
GO:0030126	C	COPI vesicle coat	#N/A	#N/A	#N/A	#N/A	#N/A	#N/A	0.00074	6	6/8
GO:0030133	C	transport vesicle	#N/A	#N/A	#N/A	#N/A	#N/A	#N/A	0.00074	10	10/28
GO:0030137	C	COPI-coated vesicle	#N/A	#N/A	#N/A	#N/A	#N/A	#N/A	0.00074	6	6/8
GO:0098588	C	bounding membrane of organelle	#N/A	#N/A	#N/A	#N/A	#N/A	#N/A	0.00087	20	20/100
GO:0098796	C	membrane protein complex	#N/A	#N/A	#N/A	#N/A	#N/A	#N/A	0.00087	42	42/297
GO:0016021	C	integral component of membrane	#N/A	#N/A	#N/A	#N/A	#N/A	#N/A	0.0012	135	135/1303
GO:0005874	C	microtubule	#N/A	#N/A	#N/A	#N/A	#N/A	#N/A	0.0021	11	11/40
GO:0044431	C	Golgi apparatus part	#N/A	#N/A	#N/A	#N/A	#N/A	#N/A	0.0023	12	12/48
GO:0005794	C	Golgi apparatus	#N/A	#N/A	#N/A	#N/A	#N/A	#N/A	0.004	12	12/52
GO:0099512	C	supramolecular fiber	#N/A	#N/A	#N/A	#N/A	#N/A	#N/A	0.0041	11	11/46
GO:0099513	C	polymeric cytoskeletal fiber	#N/A	#N/A	#N/A	#N/A	#N/A	#N/A	0.0041	11	11/46
GO:0098589	C	membrane region	#N/A	#N/A	#N/A	#N/A	#N/A	#N/A	0.0041	5	5/9
GO:0012510	C	trans-Golgi network transport vesicle membrane	#N/A	#N/A	#N/A	#N/A	#N/A	#N/A	0.0041	5	5/9
GO:0030140	C	trans-Golgi network transport vesicle	#N/A	#N/A	#N/A	#N/A	#N/A	#N/A	0.0041	5	5/9
GO:0030665	C	clathrin-coated vesicle membrane	#N/A	#N/A	#N/A	#N/A	#N/A	#N/A	0.0041	5	5/9
GO:0030125	C	clathrin vesicle coat	#N/A	#N/A	#N/A	#N/A	#N/A	#N/A	0.0041	5	5/9
GO:0005905	C	clathrin-coated pit	#N/A	#N/A	#N/A	#N/A	#N/A	#N/A	0.0041	5	5/9
GO:0030130	C	clathrin coat of trans-Golgi network vesicle	#N/A	#N/A	#N/A	#N/A	#N/A	#N/A	0.0041	5	5/9
GO:0030132	C	clathrin coat of coated pit	#N/A	#N/A	#N/A	#N/A	#N/A	#N/A	0.0041	5	5/9
GO:0030136	C	clathrin-coated vesicle	#N/A	#N/A	#N/A	#N/A	#N/A	#N/A	0.0041	5	5/9
GO:0030118	C	clathrin coat	#N/A	#N/A	#N/A	#N/A	#N/A	#N/A	0.0067	6	6/16
GO:0005840	C	ribosome	#N/A	#N/A	#N/A	#N/A	#N/A	#N/A	0.0071	52	52/450
GO:0031090	C	organelle membrane	#N/A	#N/A	#N/A	#N/A	#N/A	#N/A	0.011	20	20/133
GO:0016469	C	proton-transporting two-sector ATPase complex	#N/A	#N/A	#N/A	#N/A	#N/A	#N/A	0.011	14	14/80
GO:1990904	C	ribonucleoprotein complex	#N/A	#N/A	#N/A	#N/A	#N/A	#N/A	0.014	58	58/536
GO:0030529	C	intracellular ribonucleoprotein complex	#N/A	#N/A	#N/A	#N/A	#N/A	#N/A	0.014	58	58/536
GO:0000148	C	1,3-beta-D-glucan synthase complex	#N/A	#N/A	#N/A	#N/A	#N/A	#N/A	0.015	5	5/14
GO:0033177	C	proton-transporting two-sector ATPase complex, proton-transporting domain	#N/A	#N/A	#N/A	#N/A	#N/A	#N/A	0.017	7	7/28
GO:0033176	C	proton-transporting V-type ATPase complex	#N/A	#N/A	#N/A	#N/A	#N/A	#N/A	0.023	5	5/16
GO:0031225	C	anchored component of membrane	#N/A	#N/A	#N/A	#N/A	#N/A	#N/A	0.024	6	6/23
GO:0012507	C	ER to Golgi transport vesicle membrane	#N/A	#N/A	#N/A	#N/A	#N/A	#N/A	0.038	5	5/19
GO:0030127	C	COPII vesicle coat	#N/A	#N/A	#N/A	#N/A	#N/A	#N/A	0.038	5	5/19
GO:0030134	C	ER to Golgi transport vesicle	#N/A	#N/A	#N/A	#N/A	#N/A	#N/A	0.038	5	5/19
