# Supplementary material for: Transcriptome analysis and differential gene expression profiling of two contrasting quinoa genotypes in response to salt stress
Source: BMC Plant Biol. 2020 Dec 30;20:568. doi: 10.1186/s12870-020-02753-1 (PMC7774241; doi:10.1186/s12870-020-02753-1)
Supplement: Supplementary file 5 — Additional file 5: Table S5. List of genes that were exclusively up-regulated in ST genotype at all salt stress time points. [file 12870_2020_2753_MOESM5_ESM.xlsx]

## Sheet: Sheet1
Table S5 List of genes that were exclusively up-regulated in ST genotype at all salt stress time points
Gene_id	Annotation	Fold changes log2 (salt/control)
		ST_0.5h/0h	ST_2h/0h	ST_24h/0h
AUR62001639	1-phosphatidylinositol 4,5-bisphosphate phosphodiesterase gamma-1	1.54411	3.05348	2.48854
AUR62037951	9-cis-epoxycarotenoid dioxygenase NCED1, chloroplastic	2.5707	2.83317	3.66128
AUR62007608	AAA-ATPase	0.902865	2.24532	2.79354
AUR62033293	Acid phosphatase 1	2.14829	7.66273	4.46499
AUR62020233	Aluminum-activated malate transporter 2	5.17785	5.66479	3.7927
AUR62040607	Aspartic proteinase Asp1	1.07432	2.75429	2.23432
AUR62026689	Aspartic proteinase Asp1	1.11645	3.76833	2.02406
AUR62018803	Beta-amylase 3, chloroplastic	0.955414	2.12439	2.88997
AUR62022680	Caffeic acid 3-O-methyltransferase	1.38436	0.685968	1.10444
AUR62029467	Calcium-dependent protein kinase 28	0.814853	1.44598	1.21186
AUR62024429	Calcium-dependent protein kinase 32	0.981158	2.90902	2.24279
AUR62026022	Calcium-dependent protein kinase 32	1.12768	1.86267	2.03896
AUR62018430	Calmodulin-binding protein 25	2.34298	1.51557	1.52443
AUR62022990	Cationic peroxidase 1	1.07506	2.92188	1.9067
AUR62029843	Chaperone protein dnaJ 8, chloroplastic	1.94185	3.58292	4.60682
AUR62011912	Cytochrome P450 94B1	1.10825	4.25916	1.6704
AUR62022952	Dehydration-responsive element-binding protein 2C	2.1487	2.89544	3.59318
AUR62028234	Ethylene-responsive transcription factor ERF098	inf	inf	inf
AUR62011396	Extra-large guanine nucleotide-binding protein 1	1.3621	1.77898	1.41275
AUR62016663	Extra-large guanine nucleotide-binding protein 1	2.00916	2.13689	2.57891
AUR62014572	Feruloyl CoA ortho-hydroxylase 1	2.48316	2.36693	3.32241
AUR62023953	GABA transporter 1	1.63771	3.0207	2.97959
AUR62005624	Glucuronoxylan 4-O-methyltransferase 2	1.40299	2.49581	1.82404
AUR62014671	G-type lectin S-receptor-like serine/threonine-protein kinase	1.36759	1.44765	2.96337
AUR62001930	Heat shock factor protein HSF24	0.924852	2.76863	2.13563
AUR62003152	Homeobox-leucine zipper protein HAT22	1.22662	0.664111	1.06228
AUR62007975	Homeobox-leucine zipper protein HAT22	1.32134	1.12622	1.74462
AUR62041243	Inactive beta-amylase 9	0.984633	2.38574	2.9101
AUR62014859	MACPF domain-containing protein NSL1	1.61941	2.04785	1.06788
AUR62031066	MACPF domain-containing protein NSL1	1.80416	2.53961	1.79424
AUR62039431	Metalloendoproteinase 2-MMP	2.05435	2.84299	2.39225
AUR62042931	Mitochondrial arginine transporter BAC2	2.27602	4.21314	6.07301
AUR62001619	Mitogen-activated protein kinase kinase kinase YODA	1.35813	2.23624	1.8817
AUR62041960	NADP-dependent malic enzyme	1.09887	3.99104	1.78536
AUR62022857	Nematode resistance protein-like HSPRO2	1.35214	3.07219	1.45838
AUR62009433	Pheophytinase, chloroplastic	1.55424	2.64773	2.72978
AUR62002245	Polycomb group protein EMBRYONIC FLOWER 2	2.25882	1.78738	4.43446
AUR62034888	Probable choline kinase 1	1.25682	2.58203	1.45565
AUR62026023	Probable galactinol--sucrose galactosyltransferase 2	0.88794	2.87826	3.63952
AUR62039001	Probable leucine-rich repeat receptor-like protein kinase	1.14112	4.71295	2.81297
AUR62021617	Probable LRR receptor-like serine/threonine-protein kinase	1.3451	3.44201	1.6033
AUR62018315	Probable mitochondrial chaperone bcs1	1.3684	3.58306	4.11761
AUR62021414	Probable protein phosphatase 2C 6	0.878848	1.93287	2.46867
AUR62010911	Probable protein phosphatase 2C 6	1.32989	2.66175	3.28479
AUR62031279	Probable protein phosphatase 2C 63	0.832806	1.44637	1.16472
AUR62006130	Probable protein phosphatase 2C 8	2.65638	4.55499	5.54613
AUR62018804	Probable receptor-like protein kinase	1.5485	2.98948	2.70808
AUR62007198	Probable receptor-like protein kinase	2.29393	3.36323	4.51428
AUR62005257	Probable ribose-5-phosphate isomerase 2	1.15756	1.44488	1.44572
AUR62009710	Probable WRKY transcription factor 33	1.13844	1.70022	1.6068
AUR62036235	Probable WRKY transcription factor 33	1.70691	2.08009	1.57286
AUR62006298	Probable WRKY transcription factor 33	2.07448	2.20251	1.34671
AUR62026343	Probable WRKY transcription factor 33	2.08415	2.15391	1.25299
AUR62023101	Protein BPS1, chloroplastic	1.51069	1.86426	2.57795
AUR62009423	Protein BPS1, chloroplastic	1.67725	2.07855	3.52919
AUR62040182	Protein CHUP1, chloroplastic	1.95585	2.3858	2.83956
AUR62028924	Protein IRX15-LIKE	0.904403	1.44801	2.16572
AUR62009032	Protein NtpR	1.96303	5.6001	4.64429
AUR62023260	Protein of unknown function	0.943021	0.876053	1.70207
AUR62011262	Protein of unknown function	0.991965	0.926008	1.28751
AUR62004288	Protein of unknown function	1.37991	2.24647	4.07996
AUR62031324	Protein of unknown function	1.46333	2.20602	1.87859
AUR62011431	Protein of unknown function	1.5874	2.69024	2.90998
AUR62015968	Protein of unknown function	1.73807	2.15368	3.39246
AUR62021174	Protein of unknown function	2.34644	2.7085	3.36755
AUR62030496	Protein of unknown function	inf	inf	inf
AUR62008595	Protein SRC2 homolog	1.07216	0.757618	1.15148
AUR62030937	Putative glutamine amidotransferase YLR126C	1.08643	2.43145	1.93802
AUR62040226	Receptor-like protein kinase HSL1	1.6171	2.81062	1.90381
AUR62005194	Respiratory burst oxidase homolog protein B	1.1101	2.31597	0.854862
AUR62001178	Serine/threonine-protein kinase OXI1	1.94116	3.21518	2.05074
AUR62022147	Serine/threonine-protein kinase OXI1	2.75116	3.81038	3.6506
AUR62006008	StAR-related lipid transfer protein 7, mitochondrial	1.09494	2.4625	2.63783
AUR62038103	Sugar transport protein 13	0.803926	3.883	1.38842
AUR62002596	Transcription factor MYB108	2.07173	5.2178	5.04804
AUR62014700	Transcription factor MYB39	2.79831	3.89274	3.34248
AUR62012494	Transcription factor MYB39	inf	inf	inf
AUR62010308	Transcription factor MYB44	1.12789	0.833905	1.7399
AUR62010368	Transcription factor RF2b	0.805302	1.20957	0.939776
AUR62042693	Tyrosine/DOPA decarboxylase 1	0.895109	2.56448	0.753156
AUR62025133	Tyrosine/DOPA decarboxylase 2	1.18055	2.88	0.966724
AUR62008231	U-box domain-containing protein 19	1.74802	2.80207	2.19476
AUR62014646	U-box domain-containing protein 20	3.22923	4.42637	3.29349
AUR62024492	UDP-glycosyltransferase 71D2	0.996661	2.58843	0.942372
AUR62001891	UDP-glycosyltransferase 87A2	1.2455	1.28427	2.29188
AUR62038666	Ureide permease 2	0.850851	1.53925	4.00391
AUR62019529	Wall-associated receptor kinase-like 2	2.25177	2.82983	1.47371
