# Supplementary material for: Transcriptome analysis and differential gene expression profiling of two contrasting quinoa genotypes in response to salt stress
Source: BMC Plant Biol. 2020 Dec 30;20:568. doi: 10.1186/s12870-020-02753-1 (PMC7774241; doi:10.1186/s12870-020-02753-1)
Supplement: Supplementary file 6 — Additional file 6: Table S6. GO terms significantly enriched amongst the DEGs exclusively in ST genotype. [file 12870_2020_2753_MOESM6_ESM.xlsx]

## Sheet: Sheet1
Table S6 GO terms significantly enriched amongst the DEGs exclusively in ST genotype
GO term	Description	Ontology	Number in input list	Number in BG/Ref	p-value	FDR
GO:0006979	response to oxidative stress	P	11	282	6.4e-07	4.9e-05
GO:0005976	polysaccharide metabolic process	P	6	124	8.1e-05	0.0031
GO:0008152	metabolic process	P	81	10988	0.00017	0.0043
GO:0055114	oxidation-reduction process	P	23	2044	0.00077	0.015
GO:0050896	response to stimulus	P	17	1358	0.0013	0.017
GO:0006950	response to stress	P	12	775	0.0013	0.017
GO:0006464	cellular protein modification process	P	23	2214	0.0022	0.018
GO:0036211	protein modification process	P	23	2214	0.0022	0.018
GO:0043170	macromolecule metabolic process	P	49	6091	0.0017	0.018
GO:0043412	macromolecule modification	P	23	2280	0.0032	0.024
GO:0006796	phosphate-containing compound metabolic process	P	22	2213	0.0047	0.031
GO:0006793	phosphorus metabolic process	P	22	2220	0.0048	0.031
GO:0016310	phosphorylation	P	17	1799	0.02	0.048
GO:0031323	regulation of cellular metabolic process	P	13	1257	0.022	0.048
GO:0050789	regulation of biological process	P	18	1853	0.013	0.048
GO:0044699	single-organism process	P	38	4917	0.014	0.048
GO:0080090	regulation of primary metabolic process	P	13	1255	0.021	0.048
GO:0044710	single-organism metabolic process	P	28	3432	0.019	0.048
GO:0044260	cellular macromolecule metabolic process	P	40	5377	0.021	0.048
GO:2000112	regulation of cellular macromolecule biosynthetic process	P	13	1216	0.017	0.048
GO:0071704	organic substance metabolic process	P	56	8091	0.021	0.048
GO:0065007	biological regulation	P	18	1963	0.022	0.048
GO:1903506	regulation of nucleic acid-templated transcription	P	13	1186	0.014	0.048
GO:0031326	regulation of cellular biosynthetic process	P	13	1218	0.017	0.048
GO:0010468	regulation of gene expression	P	13	1240	0.02	0.048
GO:0006468	protein phosphorylation	P	16	1673	0.022	0.048
GO:0019219	regulation of nucleobase-containing compound metabolic process	P	13	1212	0.017	0.048
GO:0009889	regulation of biosynthetic process	P	13	1218	0.017	0.048
GO:0050794	regulation of cellular process	P	18	1801	0.01	0.048
GO:0051171	regulation of nitrogen compound metabolic process	P	13	1235	0.019	0.048
GO:2001141	regulation of RNA biosynthetic process	P	13	1186	0.014	0.048
GO:0019538	protein metabolic process	P	30	3716	0.018	0.048
GO:0051252	regulation of RNA metabolic process	P	13	1189	0.014	0.048
GO:0006355	regulation of transcription, DNA-templated	P	13	1186	0.014	0.048
GO:0010556	regulation of macromolecule biosynthetic process	P	13	1216	0.017	0.048
GO:0007154	cell communication	P	6	398	0.024	0.05
GO:0016684	oxidoreductase activity, acting on peroxide as acceptor	F	12	287	9.4e-08	2.7e-06
GO:0004601	peroxidase activity	F	12	283	8.1e-08	2.7e-06
GO:0016209	antioxidant activity	F	12	303	1.7e-07	3.2e-06
GO:0043565	sequence-specific DNA binding	F	10	289	5.9e-06	6.3e-05
GO:0001071	nucleic acid binding transcription factor activity	F	13	514	6.5e-06	6.3e-05
GO:0003700	transcription factor activity, sequence-specific DNA binding	F	13	514	6.5e-06	6.3e-05
GO:0020037	heme binding	F	14	781	0.00012	0.00095
GO:0046906	tetrapyrrole binding	F	14	791	0.00013	0.00095
GO:0001871	pattern binding	F	5	115	0.00052	0.003
GO:0030247	polysaccharide binding	F	5	115	0.00052	0.003
GO:0003824	catalytic activity	F	76	10733	0.0016	0.0087
GO:0070001	aspartic-type peptidase activity	F	5	166	0.0025	0.011
GO:0004190	aspartic-type endopeptidase activity	F	5	166	0.0025	0.011
GO:0016491	oxidoreductase activity	F	23	2315	0.0038	0.016
GO:0016791	phosphatase activity	F	5	199	0.0053	0.02
GO:0004175	endopeptidase activity	F	7	416	0.0087	0.03
GO:0030246	carbohydrate binding	F	5	226	0.0088	0.03
GO:0042578	phosphoric ester hydrolase activity	F	5	248	0.013	0.041
GO:0005576	extracellular region	C	5	88	0.00016	0.0016
GO:0030312	external encapsulating structure	C	5	154	0.0018	0.0059
GO:0071944	cell periphery	C	6	240	0.0023	0.0059
GO:0005618	cell wall	C	5	154	0.0018	0.0059
