# Supplementary material for: Transcriptome analysis and differential gene expression profiling of two contrasting quinoa genotypes in response to salt stress
Source: BMC Plant Biol. 2020 Dec 30;20:568. doi: 10.1186/s12870-020-02753-1 (PMC7774241; doi:10.1186/s12870-020-02753-1)
Supplement: Supplementary file 7 — Additional file 7: Table S7. KEGG pathways analysis of the DEGs exclusively in ST genotype. [file 12870_2020_2753_MOESM7_ESM.xlsx]

## Sheet: Sheet1
Table S7 KEGG pathways analysis of the DEGs exclusively in ST genotype
KEGG pathways	Number of genes	Corrected P-Value	Genes
Phenylpropanoid biosynthesis	11	8.72007e-07	AUR62039610, AUR62025003, AUR62034299, AUR62022990, AUR62026556, AUR62012604, AUR62009743, AUR62006800, AUR62022680, AUR62036204, AUR62036206
Biosynthesis of secondary metabolites	21	0.000351996	AUR62039610, AUR62025133, AUR62034299, AUR62042693, AUR62022990, AUR62026556, AUR62037951, AUR62036206, AUR62027289, AUR62042164, AUR62043702, AUR62005257, AUR62009743, AUR62024114, AUR62036848, AUR62006800, AUR62013755, AUR62036204, AUR62012604, AUR62022680, AUR62025003
Plant-pathogen interaction	7	0.00258945	AUR62029467, AUR62036235, AUR62026343, AUR62024429, AUR62006298, AUR62009710, AUR62026022
Metabolic pathways	27	0.00258945	AUR62039610, AUR62022680, AUR62042693, AUR62022990, AUR62027289, AUR62006800, AUR62013755, AUR62024114, AUR62012604, AUR62025003, AUR62018803, AUR62026556, AUR62037951, AUR62001639, AUR62009743, AUR62043702, AUR62009370, AUR62041960, AUR62035739, AUR62005257, AUR62036204, AUR62036206, AUR62025133, AUR62034299, AUR62019569, AUR62042164, AUR62034888
Isoquinoline alkaloid biosynthesis	3	0.0061573	AUR62025133, AUR62042693, AUR62027289
Tyrosine metabolism	3	0.0224075	AUR62025133, AUR62042693, AUR62027289
Carbon metabolism	6	0.0613071	AUR62019569, AUR62042164, AUR62043702, AUR62041960, AUR62036848, AUR62005257
Plant hormone signal transduction	6	0.0624083	AUR62010333, AUR62032655, AUR62006130, AUR62010911, AUR62026867, AUR62021414
Carbon fixation in photosynthetic organisms	3	0.0626913	AUR62005257, AUR62041960, AUR62019569
Pyruvate metabolism	3	0.0960959	AUR62042164, AUR62041960, AUR62019569
Glycosphingolipid biosynthesis - ganglio series	1	0.154064	AUR62009370
Stilbenoid, diarylheptanoid and gingerol biosynthesis	2	0.154064	AUR62024114, AUR62026556
Glycosaminoglycan degradation	1	0.175922	AUR62009370
Galactose metabolism	2	0.175922	AUR62026023, AUR62011750
Brassinosteroid biosynthesis	1	0.175922	AUR62016391
Glycosphingolipid biosynthesis - globo series	1	0.182648	AUR62009370
Citrate cycle (TCA cycle)	2	0.18642	AUR62042164, AUR62043702
Glyoxylate and dicarboxylate metabolism	2	0.226945	AUR62036848, AUR62043702
Monobactam biosynthesis	1	0.226945	AUR62035739
Other glycan degradation	1	0.256699	AUR62009370
Selenocompound metabolism	1	0.256699	AUR62035739
AGE-RAGE signaling pathway in diabetic complications	1	0.26874	AUR62001639
Flavonoid biosynthesis	1	0.26874	AUR62026556
Carotenoid biosynthesis	1	0.342198	AUR62037951
Tropane, piperidine and pyridine alkaloid biosynthesis	1	0.389349	AUR62027289
beta-Alanine metabolism	1	0.389349	AUR62027289
Sulfur metabolism	1	0.389349	AUR62035739
Ascorbate and aldarate metabolism	1	0.389349	AUR62029491
Phenylalanine metabolism	1	0.389349	AUR62027289
Limonene and pinene degradation	1	0.39138	AUR62024114
Tryptophan metabolism	1	0.393087	AUR62036848
Purine metabolism	2	0.40828	AUR62013755, AUR62035739
Pentose phosphate pathway	1	0.446372	AUR62005257
Phosphatidylinositol signaling system	1	0.477146	AUR62001639
Inositol phosphate metabolism	1	0.477146	AUR62001639
Glycine, serine and threonine metabolism	1	0.481628	AUR62027289
2-Oxocarboxylic acid metabolism	1	0.481628	AUR62043702
Glycerophospholipid metabolism	1	0.515339	AUR62034888
Peroxisome	1	0.515339	AUR62036848
Glutathione metabolism	1	0.527113	AUR62029491
Biosynthesis of amino acids	2	0.564792	AUR62005257, AUR62043702
Pyrimidine metabolism	1	0.573397	AUR62013755
Glycolysis / Gluconeogenesis	1	0.573397	AUR62042164
Amino sugar and nucleotide sugar metabolism	1	0.613223	AUR62009370
Starch and sucrose metabolism	1	0.745349	AUR62018803
