# Supplementary material for: Transcriptome analysis and differential gene expression profiling of two contrasting quinoa genotypes in response to salt stress
Source: BMC Plant Biol. 2020 Dec 30;20:568. doi: 10.1186/s12870-020-02753-1 (PMC7774241; doi:10.1186/s12870-020-02753-1)
Supplement: Supplementary file 8 — Additional file 8: Table S8. List of the core genes set involved in quinoa response to salt stress. [file 12870_2020_2753_MOESM8_ESM.xlsx]

## Sheet: Sheet1
Table S8 List of the core genes set involved in quinoa response to salt stress
Gene_id	Annotation	Abbreviation	Status
AUR62003762	L-ascorbate oxidase	AAO	Up
AUR62011598	ABC transporter G family member 40	ABCG40	Up
AUR62019750	1-aminocyclopropane-1-carboxylate synthase	ACS1	Up
AUR62039424	Uncharacterized WD repeat-containing protein alr3466	alr3466	Up
AUR62008963	Allene oxide cyclase 4, chloroplastic	AOC4	Up
AUR62014540	Allene oxide cyclase 4, chloroplastic	AOC4	Up
AUR62025872	Chaperone protein dnaJ 8, chloroplastic	ATJ8	Up
AUR62000148	Beta-amylase 1, chloroplastic	BAM1	Up
AUR62043668	Probable BOI-related E3 ubiquitin-protein ligase 3	BRG3	Up
AUR62021003	Calmodulin-binding protein 25	CAMBP25	Up
AUR62029264	Chitin-inducible gibberellin-responsive protein 1	CIGR1	Up
AUR62026631	Probable choline kinase 1	CK1	Up
AUR62034531	Cytokinin dehydrogenase 5	CKX5	Up
AUR62033870	Allene oxide synthase, chloroplastic	CYP74A	Up
AUR62032530	OTU domain-containing protein DDB_G0284757	DDB_G0284757	Up
AUR62042086	Transcription factor DIVARICATA	DIVARICATA	Up
AUR62034188	Transcription factor DIVARICATA	DIVARICATA	Up
AUR62012312	Dehydration-responsive element-binding protein 2C	DREB2C	Up
AUR62027795	Protein EXORDIUM-like 1	EXL1	Up
AUR62027792	Protein EXORDIUM-like 3	EXL3	Up
AUR62018945	Protein EXORDIUM-like 4	EXL4	Up
AUR62020234	Protein of unknown function	GLR2.6	Up
AUR62000404	Putative nuclease HARBI1	HARBI1	Up
AUR62006761	Putative nuclease HARBI1	HARBI1	Up
AUR62003765	Putative nuclease HARBI1	HARBI1	Up
AUR62029025	Putative nuclease HARBI1	HARBI1	Up
AUR62009228	Receptor-like protein kinase HSL1	HSL1	Up
AUR62007509	Small heat shock protein, chloroplastic	HSP23	Up
AUR62012225	Nematode resistance protein-like HSPRO2	HSPRO2	Up
AUR62011395	Myosin heavy chain kinase B	mhkB	Up
AUR62016664	Myosin heavy chain kinase B	mhkB	Up
AUR62011210	Probable arogenate/prephenate dehydrogenase	MJ0612	Up
AUR62013277	Probable arogenate/prephenate dehydrogenase	MJ0612	Up
AUR62030018	Transcription factor MYB108	MYB108	Up
AUR62000536	NAC domain-containing protein 2	NAC002	Up
AUR62029344	NAC domain-containing protein 72	NAC072	Up
AUR62015630	NAC domain-containing protein 72	NAC072	Up
AUR62006885	Protein ATAF2	NAC081	Up
AUR62043087	9-cis-epoxycarotenoid dioxygenase NCED1, chloroplastic	NCED1	Up
AUR62023343	Protein NRT1/ PTR FAMILY 4.7	NPF4.7	Up
AUR62028066	Protein NRT1/ PTR FAMILY 6.4	NPF6.4	Up
AUR62020666	Protein NRT1/ PTR FAMILY 6.4	NPF6.4	Up
AUR62025200	12-oxophytodienoate reductase 3	OPR3	Up
AUR62003257	Pentatricopeptide repeat-containing protein	PCMP-H24	Up
AUR62012120	Aspartic proteinase PCS1	PCS1	Up
AUR62016414	Pleiotropic drug resistance protein 1	PDR1	Up
AUR62012344	Peroxidase 5	PER5	Up
AUR62024720	Probable inorganic phosphate transporter 1-7	PHT1-7	Up
AUR62012136	Protein phosphatase 2C 37	PP2CA	Up
AUR62040699	Protein phosphatase 2C 37	PP2CA	Up
AUR62013534	U-box domain-containing protein 27	PUB27	Up
AUR62019970	E3 ubiquitin-protein ligase RBBP6	Rbbp6	Up
AUR62016898	F-box protein SKIP27	SKIP27	Up
AUR62036357	Syntaxin-132	SYP132	Up
AUR62030716	Syntaxin-132	SYP132	Up
AUR62009919	Protein TIFY 10A	TIFY10A	Up
AUR62003015	Scopoletin glucosyltransferase	TOGT1	Up
AUR62030836	Probable WRKY transcription factor 40	WRKY40	Up
AUR62026996	Probable WRKY transcription factor 40	WRKY40	Up
AUR62006427	Probable WRKY transcription factor 70	WRKY70	Up
AUR62018906	Xyloglucan endotransglucosylase/hydrolase protein 22	XTH22	Up
AUR62027741	Probable xyloglucan endotransglucosylase/hydrolase protein 23	XTH23	Up
AUR62018907	Probable xyloglucan endotransglucosylase/hydrolase protein 23	XTH23	Up
AUR62024859	Probable xyloglucan endotransglucosylase/hydrolase protein 23	XTH23	Up
AUR62027742	Xyloglucan endotransglucosylase/hydrolase protein 31	XTH31	Up
AUR62037049	Protein YLS9	YLS9	Up
AUR62042998	Zinc finger protein ZAT10	ZAT10	Up
AUR62009622	Zinc finger protein ZAT12	ZAT12	Up
AUR62034070	Protein of unknown function		Up
AUR62040566	Protein of unknown function		Up
AUR62010867	B2 protein		Up
AUR62004095	AAA-ATPase		Up
AUR62019763	Protein LURP-one-related 17		Up
AUR62018300	Protein of unknown function		Up
AUR62032997	Protein of unknown function		Up
AUR62042184	Protein of unknown function		Up
AUR62024973	Protein of unknown function		Up
AUR62000176	F-box protein		Up
AUR62039834	F-box protein		Up
AUR62018303	Protein of unknown function		Up
AUR62027099	KH domain-containing protein		Up
AUR62019385	F-box/kelch-repeat protein		Up
AUR62003358	Thaumatin-like protein 1		Up
AUR62021177	Actin-depolymerizing factor 7	ADF7	Down
AUR62017744	Protein ASPARTIC PROTEASE IN GUARD CELL 2	ASPG2	Down
AUR62010870	Acidic mammalian chitinase	CHIA	Down
AUR62031408	Cytochrome b-245 heavy chain	CYBB	Down
AUR62005616	Cytochrome P450 78A5	CYP78A5	Down
AUR62043429	Fasciclin-like arabinogalactan protein 9	FLA9	Down
AUR62004353	Gibberellin 3-beta-dioxygenase 4	GA3OX4	Down
AUR62031404	Germin-like protein subfamily 2 member 4	GLP10	Down
AUR62020629	Leucine-rich repeat extensin-like protein 2	LRX2	Down
AUR62009757	Neurofilament heavy polypeptide	NEFH	Down
AUR62036138	Cell surface glycoprotein 1	olpB	Down
AUR62009740	Peroxidase 60	PER60	Down
AUR62043735	Peroxidase 60	PER60	Down
AUR62010983	Proline-rich receptor-like protein kinase PERK5	PERK5	Down
AUR62021318	Plasma membrane ATPase	PMA1	Down
AUR62033235	Plasma membrane ATPase	pma-1	Down
AUR62022950	Abscisic acid receptor PYL4	PYL4	Down
AUR62012310	Abscisic acid receptor PYL5	PYL5	Down
AUR62018941	7-deoxyloganetin glucosyltransferase	UGT85A24	Down
AUR62014809	Zinc transporter 7	ZIP7	Down
AUR62005223	Glutamate receptor 2.6		Down
AUR62010320	Protein of unknown function		Down
AUR62009738	Protein of unknown function		Down
AUR62031406	Germin-like protein subfamily 2 member 2		Down
AUR62015220	Endoglucanase 5		Down
AUR62035973	Chitinase 2		Down
AUR62027396	Protein of unknown function		Down
AUR62009758	Protein of unknown function		Down
AUR62027275	Non-specific lipid-transfer protein-like protein		Down
AUR62020494	Protein of unknown function		Down
AUR62038805	Uncharacterized protein		Down
AUR62027397	Protein of unknown function		Down
AUR62019904	Early nodulin-like protein 1		Down
AUR62036185	Protein of unknown function		Down
