# Supplementary material for: Transcriptome analysis and differential gene expression profiling of two contrasting quinoa genotypes in response to salt stress
Source: BMC Plant Biol. 2020 Dec 30;20:568. doi: 10.1186/s12870-020-02753-1 (PMC7774241; doi:10.1186/s12870-020-02753-1)
Supplement: Supplementary file 9 — Additional file 9: Table S9. GO terms significantly enriched amongst the core DEGs in quinoa. [file 12870_2020_2753_MOESM9_ESM.xlsx]

## Sheet: Sheet1
Table S9 GO terms significantly enriched amongst the core DEGs in quinoa
GO term	Description	Ontology	Number in input list	Number in BG/Ref	p-value	FDR
GO:0005976	polysaccharide metabolic process	P	6	124	1.7e-06	0.00011
GO:0006073	cellular glucan metabolic process	P	5	99	1.1e-05	0.0002
GO:0044264	cellular polysaccharide metabolic process	P	5	101	1.2e-05	0.0002
GO:0044042	glucan metabolic process	P	5	99	1.1e-05	0.0002
GO:0044262	cellular carbohydrate metabolic process	P	5	167	0.00012	0.0016
GO:0005975	carbohydrate metabolic process	P	9	892	0.00088	0.0097
GO:0055114	oxidation-reduction process	P	13	2044	0.0042	0.039
GO:0016762	xyloglucan:xyloglucosyl transferase activity	F	5	55	7.2e-07	1.8e-05
GO:0004553	hydrolase activity, hydrolyzing O-glycosyl compounds	F	9	568	3.2e-05	0.0004
GO:0016798	hydrolase activity, acting on glycosyl bonds	F	9	604	5.1e-05	0.00042
GO:0016758	transferase activity, transferring hexosyl groups	F	7	602	0.0015	0.0097
GO:0016757	transferase activity, transferring glycosyl groups	F	7	705	0.0037	0.019
GO:0016491	oxidoreductase activity	F	13	2315	0.012	0.048
GO:0048046	apoplast	C	5	55	7.2e-07	5.7e-06
GO:0005576	extracellular region	C	5	88	6.3e-06	2.5e-05
GO:0030312	external encapsulating structure	C	5	154	8.4e-05	0.00017
GO:0005618	cell wall	C	5	154	8.4e-05	0.00017
GO:0071944	cell periphery	C	5	240	0.00062	0.001
