# Supplementary material for: Transcriptome analysis and differential gene expression profiling of two contrasting quinoa genotypes in response to salt stress
Source: BMC Plant Biol. 2020 Dec 30;20:568. doi: 10.1186/s12870-020-02753-1 (PMC7774241; doi:10.1186/s12870-020-02753-1)
Supplement: Supplementary file 10 — Additional file 10: Table S10. Enriched KEGG pathways of the core DEGs in quinoa. [file 12870_2020_2753_MOESM10_ESM.xlsx]

## Sheet: Sheet1
Table S10 Enriched KEGG pathways of the core DEGs in quinoa
KEGG pathways	Number of genes	Corrected P-Value	Genes
alpha-Linolenic acid metabolism	4	0.000348742	AUR62033870, AUR62014540, AUR62025200, AUR62008963
Biosynthesis of secondary metabolites	12	0.0136034	AUR62009738, AUR62033870, AUR62009740, AUR62043735, AUR62008963, AUR62043087, AUR62025200, AUR62014540, AUR62011210, AUR62012344, AUR62013277, AUR62019750
Phenylpropanoid biosynthesis	4	0.0226088	AUR62009738, AUR62012344, AUR62043735, AUR62009740
Plant hormone signal transduction	5	0.0226088	AUR62022950, AUR62009919, AUR62012136, AUR62012310, AUR62040699
Metabolic pathways	15	0.0385399	AUR62009738, AUR62033870, AUR62010870, AUR62043735, AUR62008963, AUR62026631, AUR62000148, AUR62043087, AUR62025200, AUR62009740, AUR62014540, AUR62011210, AUR62012344, AUR62013277, AUR62019750
SNARE interactions in vesicular transport	2	0.0478319	AUR62030716, AUR62036357
Phenylalanine, tyrosine and tryptophan biosynthesis	2	0.0559182	AUR62011210, AUR62013277
Zeatin biosynthesis	1	0.187765	AUR62034531
Carotenoid biosynthesis	1	0.20614	AUR62043087
Oxidative phosphorylation	2	0.232899	AUR62021318, AUR62033235
Biosynthesis of amino acids	2	0.401035	AUR62011210, AUR62013277
Glycerophospholipid metabolism	1	0.401035	AUR62026631
Cysteine and methionine metabolism	1	0.457625	AUR62019750
Amino sugar and nucleotide sugar metabolism	1	0.489913	AUR62010870
Starch and sucrose metabolism	1	0.584375	AUR62000148
Protein processing in endoplasmic reticulum	1	0.584375	AUR62007509
