# Supplementary material for: Transcriptome analysis and differential gene expression profiling of two contrasting quinoa genotypes in response to salt stress
Source: BMC Plant Biol. 2020 Dec 30;20:568. doi: 10.1186/s12870-020-02753-1 (PMC7774241; doi:10.1186/s12870-020-02753-1)
Supplement: Supplementary file 11 — Additional file 11: Table S11. Primer sequences for qRT-PCR. [file 12870_2020_2753_MOESM11_ESM.xlsx]

## Sheet: Sheet1
Table S11 Primer sequences for qRT-PCR
Gene ID	Forward primer (5'-3')	Reverse primer (5'-3')
EF1a	GTACGCATGGGTGCTTGACAAACTC	ATCAGCCTGGGAGGTACCAGTAAT
AUR62029344	TTCGCCTTTACCGGGTCAGC	TCTCCACGGGTGACTCCACT
AUR62000536	TGCCCAATTCCATGGCCCAA	ACGTGTCGAAATGCAGCAGGT
AUR62006885	CGTGTCTAGGCTGCGGTCAG	ACGCCATCCCAGGAAGTTGC
AUR62015630	ACCGTTCATTCGCTTTGCCA	ACCCGGCTAGTACAGCCCAA
AUR62012136	TTGAACCGGCCTCACGAACC	TGCGGCGTTTGAAGCGAGTA
AUR62040699	GGCCATGGCTGCTCTCATGT	AGTTGAAGCACCGCCGTTGT
AUR62009919	ACTCTTGCTTCGTCCGACCT	AGCACCATTAGCAGCGGTCA
AUR62012310	GAGGTCCACGTGGTGTCAGG	CCGAAACCCTATGGCGTGCT
AUR62022950	GAGCGGCTGGAGGTCCTAGA	GGTAGTTGTGCAGGCGGTGT
AUR62009622	GGCGAAACCGAAGGCTCACT	ACCACCTCCGACGGCAGATA
AUR62030018	TGTGACGTGAACAGCAAGCAA	GTAGCCGTGGCGGTAGTGTG
AUR62034531	GTTGACGTGGCGGACCTTGT	GTGCCTGCCCGTTGATGGAA
AUR62016898	GTAGTGGTGATGAAGATGACGAAACG	AATCGCCGCATCGCGAATTG
AUR62023343	GTGCCGCGATGAAAGTAACCA	GGCCAATACCCATCCTCTCCA
AUR62030836	AGCCAAGTCCAACACACCGT	TGCAAGGGCTGCTGTGAAGT
AUR62021318	GCCCTCAACCTCGGTGTCAA	ACAGGAAGGCCGGCACAATC
AUR62014809	GCATGGGTCTTGGTGGTTGC	GGGCAGCTGGGCTATTCTCA
AUR62031404	AGGCCAGATCACCAACAAAGTCC	AGTCGACTCGAGCCATGGAA
AUR62043735	ACGCCGACCAAACTGTAGGA	GCCAACCTGCTCACGGTACT
AUR62027275	CTAGCGGCACGAGCACAAGA	GCACGGCGGTTGTCGAGTTA
AUR62010983	TTGGCCTGCTGTGGATGCTC	CAGGTTGTGCTGGCCCTTGA
